# Supplementary material for: 3D Printed SiOC(N) Ceramic Scaffolds for Bone Tissue Regeneration: Improved Osteogenic Differentiation of Human Bone Marrow-Derived Mesenchymal Stem Cells
Source: Int J Mol Sci. 2021 Dec 20;22(24):13676. doi: 10.3390/ijms222413676 (PMC8706922; doi:10.3390/ijms222413676)
Supplement: Supplementary file 1 [file ijms-22-13676-s001.zip]

Archive with 1 entries (1 files):
- ijms-1493219-supplementary.pdf
